# Supplementary material for: The DNA helicase HELQ promotes replication fork reversal in coordination with BRCA2- and FANCD2-mediated repair pathways
Source: Nucleic Acids Res. 2026 Apr 29;54(8):gkag332. doi: 10.1093/nar/gkag332 (PMC13125761; doi:10.1093/nar/gkag332)
Supplement: gkag332_Supplemental_Files [file gkag332_supplemental_files.zip]

Archive with 2 entries (2 files):
- Supplementary Data.docx
- Supplementary Table 1.docx
